# Supplementary material for: Multitask benchmarking of single-cell multimodal omics integration methods
Source: Nat Methods. 2025 Oct 13;22(11):2449–60. doi: 10.1038/s41592-025-02856-3 (PMC12615258; doi:10.1038/s41592-025-02856-3)
Supplement: Supplementary file 4 — Supplementary Table 1. Summary of datasets used for benchmarking each integration category. Supplementary Table 2. Summary of single-cell multimodal omics data integration methods. Supplementary Table 3. Summary of evaluation metrics used for method evaluation. Supplementary Table 4. Summary of the data source used for benchmarking. [file 41592_2025_2856_MOESM4_ESM.xlsx]

## Sheet: Supplementary Table 1
Supplementary Table 1. Summary of datasets used for benchmarking each integration category.
Vertical integration
dataset name	data source	protocol	modality	species	tissue	batch	original_feature_num	original_cell_num	original_cty_num	final_feature_num	final_cell_num	final_cty_num
D1	1	CITE-seq	RNA+ADT	Human	PBMC	Cambridge Medical Centre	24737+192	30313	17	10652+192	26169	17
D2	1	CITE-seq	RNA+ADT	Human	PBMC	NCL Medical Centre	24737+192	64262	18	10604+192	56416	16
D3	2	CITE-seq	RNA+ADT	Human	PBMC	HD1_Adult	33538+189	8650	30	11020+189	7116	26
D4	2	CITE-seq	RNA+ADT	Human	PBMC	HD2_Adult	33538+189	9538	29	10758+189	7617	24
D5	2	CITE-seq	RNA+ADT	Human	PBMC	HD3_Adult	33538+189	10423	30	11003+189	8670	28
D6	3	CITE-seq	RNA+ADT	Human	PBMC	Batch1	33538+228	67090	31	11436+228	57767	31
D7	3	CITE-seq	RNA+ADT	Human	PBMC	Batch2	33538+228	94674	31	12325+228	82965	31
D8	5	CITE-seq	RNA+ADT	Human	BMMC	batch1	17009+25	14468	27	9786+25	12103	27
D9	5	CITE-seq	RNA+ADT	Human	BMMC	batch2	17009+25	16204	27	10000+25	13870	27
D10	6	CITE-seq	RNA+ADT	Human	PBMC&Lung	PBMC	33514+52	7108	11	6455+52	5981	11
D11	6	CITE-seq	RNA+ADT	Human	PBMC&Lung	Lung	33514+52	3362	14	9822+52	2864	13
D12	7	SHARE-seq	RNA+ATAC	Mouse	Skin	N/A	23296+344592	34774	23	8961+97669	28764	23
D13	8	SNARE-seq	RNA+ATAC	Mouse	Brain	AdBrainCortex	33160+244544	10309	23	10993+55704	8229	21
D14	8	SNARE-seq	RNA+ATAC	Mouse	Brain	P0_BrainCortex	19322+229429	5081	19	7503+42774	3793	19
D15	11	10x multiome	RNA+ATAC	Human	PBMC	N/A	36601+108344	11787	13	13436+79206	10717	13
D16	12	10x multiome	RNA+ATAC	Human	Neocortex	Adol1	30201+304034	3188	14	14962+142858	2896	9
D17	12	10x multiome	RNA+ATAC	Human	Neocortex	Adult1	30201+304034	1541	11	13434+107519	1403	4
D18	12	10x multiome	RNA+ATAC	Human	Neocortex	Child1	30201+304034	5418	13	15710+97842	5036	11
D19	12	10x multiome	RNA+ATAC	Human	Neocortex	EaFet1	30201+304034	2801	12	14064+42514	2506	5
D20	12	10x multiome	RNA+ATAC	Human	Neocortex	Inf1	30201+304034	2723	14	16217+117015	2362	7
D21	12	10x multiome	RNA+ATAC	Human	Neocortex	LaFet1	30201+304034	3102	12	14622+134336	2926	5
D22	14	DOGMA-seq	RNA+ADT+ATAC	Human	PBMC	Control	36495+210+68963	7624	26	12408+210+50857	6408	18
D23	14	DOGMA-seq	RNA+ADT+ATAC	Human	PBMC	Stim	36495+210+68963	6139	27	12773+210+57787	4606	16
SD1	N/A	Simulation	RNA+ADT	N/A	N/A	N/A	5000+200	3000	3	5000+200	3000	3
SD2	N/A	Simulation	RNA+ADT	N/A	N/A	N/A	3000+200	5000	5	3000+200	5000	5
SD3	N/A	Simulation	RNA+ATAC	N/A	N/A	N/A	2000+3000	3000	3	2000+3000	3000	3
SD4	N/A	Simulation	RNA+ATAC	N/A	N/A	N/A	1000+2000	5000	5	1000+2000	5000	5
SD5	N/A	Simulation	RNA+ADT+ATAC	N/A	N/A	N/A	2000+200+3000	3000	3	2000+200+3000	3000	3
SD6	N/A	Simulation	RNA+ADT+ATAC	N/A	N/A	N/A	1000+200+2000	5000	5	1000+200+2000	5000	5
Diagonal integration
D24	7	batch1: SHARE-seq batch2: SHARE-seq	batch1: RNA batch2: ATAC	Mouse	Skin	batch1: All batch2: All	batch1: 23296 batch2: 344592	batch1: 34774 batch2: 34774	batch1: 23 batch2: 23	batch1: 5414 batch2: 97669	batch1: 28764 batch2: 28764	batch1: 23 batch2: 23
D25	8	batch1: SNARE-seq batch2: SNARE-seq	batch1: RNA batch2: ATAC	Mouse	Brain	batch1: AdBrainCortex batch2: AdBrainCortex	batch1: 33160 batch2: 244544	batch1: 10309 batch2: 10309	batch1: 23 batch2: 23	batch1: 9812 batch2: 55704	batch1: 8231 batch2: 8231	batch1: 21 batch2: 21
D26	8	batch1: SNARE-seq batch2: SNARE-seq	batch1: RNA batch2: ATAC	Mouse	Brain	batch1: P0_BrainCortex batch2: P0_BrainCortex	batch1: 19322 batch2: 229429	batch1: 5081 batch2: 5081	batch1: 19 batch2: 19	batch1: 4157 batch2: 42774	batch1: 3796 batch2: 3796	batch1: 19 batch2: 19
D27	11	batch1: 10x multiome batch2: 10x multiome	batch1: RNA batch2: ATAC	Human	PBMC	batch1: All batch2: All	batch1: 36601 batch2: 108344	batch1: 11787 batch2: 11787	batch1: 13 batch2: 13	batch1: 10827 batch2: 79206	batch1: 10717 batch2: 10717	batch1: 13 batch2: 13
D28	14	batch1: DOGMA-seq batch2: DOGMA-seq	batch1: RNA batch2: ATAC	Human	PBMC	batch1: Control batch2: Stim	batch1: 36495 batch2: 68963	batch1: 7624 batch2: 6139	batch1: 26 batch2: 27	batch1: 10272 batch2: 57787	batch1: 6408 batch2: 4606	batch1: 18 batch2: 16
D29	15	batch1: TEA-seq batch2: TEA-seq	batch1: RNA batch2: ATAC	Human	PBMC	batch1: batch 1 batch2: batch 2	batch1: 36601 batch2: 94986	batch1: 6314 batch2: 6548	batch1: 13 batch2: 12	batch1: 8349 batch2: 39703	batch1: 5362 batch2: 5386	batch1: 11 batch2: 10
D30	11,14	batch1: 10x multiome batch2: DOGMA-seq	batch1: RNA batch2: ATAC	Human	PBMC	batch1: All batch2: Control	batch1: 36601 batch2: 68963	batch1: 11787 batch2: 6139	batch1: 13 batch2: 26	batch1: 9815 batch2: 50734	batch1: 10719 batch2: 6408	batch1: 13 batch2: 18
D31	14, 15	batch1: DOGMA-seq batch2: TEAseq	batch1: RNA batch2: ATAC	Human	PBMC	batch1: Control batch2: batch1	batch1: 36495 batch2: 99658	batch1: 7624 batch2: 6314	batch1: 26 batch2: 13	batch1: 10202 batch2: 39732	batch1: 6408 batch2: 5235	batch1: 18 batch2: 10
D32	21	batch1: Spatial ATAC-RNA seq batch2: Spatial ATAC-RNA seq	batch1: RNA batch2: ATAC	Mouse	E13	batch1:All batch2:All	batch1: 17058 batch2: 32437	batch1:2187 batch2:2187	batch1:14 batch2:14	batch1: 11218 batch2: 31840	batch1: 1676 batch2: 1676	batch1:14 batch2:14
D33	21	batch1: Spatial ATAC-RNA seq batch2: Spatial ATAC-RNA seq	batch1: RNA batch2: ATAC	Mouse	P22 brain	batch1:All batch2:All	batch1: 22914 batch2: 121068	batch1:9215 batch2:9215	batch1:11 batch2:11	batch1: 10092 batch2: 111210	batch1: 6786 batch2: 6786	batch1:11 batch2:11
D34	9	batch1-26: 10x multiome	batch1-13: RNA batch14-26: ATAC	Human	BMMC	batch1-13: batches 1-13 batch14-26: batches 1-13	batch1-13: 13431 batch2-26: 116490	batch1,14: 6224 batch2,15: 6740 batch3,16: 4279 batch4,17: 4220 batch5,18: 6111 batch6,19: 4895 batch7,20: 6781 batch8,21: 4325 batch9,22: 1679 batch10,23: 1771 batch11,24: 8023 batch12,25: 9876 batch13,26: 4325	batch1,14: 21 batch2,15: 21 batch3,16: 19 batch4,17: 20 batch5,18: 17 batch6,19: 16 batch7,20: 21 batch8,21: 20 batch9,22: 18 batch10,23: 18 batch11,24: 19 batch12,25: 19 batch13,26: 18	batch1-13: 7745 batch2-26: 32491	batch1,14: 5536 batch2,15: 5903 batch3,16: 3821 batch4,17: 3868 batch5,18: 5592 batch6,19: 4522 batch7,20: 6071 batch8,21: 3749 batch9,22: 1532 batch10,23: 1560 batch11,24: 6937 batch12,25: 8845 batch13,26: 3654	batch1,14: 21 batch2,15: 21 batch3,16: 19 batch4,17: 20 batch5,18: 17 batch6,19: 16 batch7,20: 20 batch8,21: 20 batch9,22: 18 batch10,23: 16 batch11,24: 19 batch12,25: 19 batch13,26: 18
D35	10	batch1-18: 10x multiome	batch1-9: RNA batch10-18: ATAC	Mouse	Embryo	batch1: GSM6205416 batch2: GSM6205417 batch3: GSM6205418 batch4: GSM6205419 batch5: GSM6205420 batch6: GSM6205423 batch7: GSM6205424 batch8: GSM6205425 batch9: GSM6205426 batch10: GSM6205416 batch11: GSM6205417 batch12: GSM6205418 batch13: GSM6205419 batch14: GSM6205420 batch15: GSM6205423 batch16: GSM6205424 batch17: GSM6205425 batch18: GSM6205426	batch1: 32285 batch2: 32285 batch3: 32285 batch4: 32285 batch5: 32285 batch6: 32285 batch7: 32285 batch8: 32285 batch9: 32285 batch10: 162669 batch11: 156487 batch12: 172779 batch13: 169478 batch14: 159345 batch15: 185545 batch16: 186494 batch17: 157105 batch18: 170504	batch1: 8343 batch2: 10968 batch3: 3977 batch4: 6301 batch5: 5467 batch6: 9584 batch7: 7360 batch8: 3822 batch9: 5204 batch10: 8343 batch11: 10968 batch12: 3977 batch13: 6301 batch14: 5467 batch15: 9584 batch16: 7360 batch17: 3822 batch18: 5204	batch1: 32 batch2: 34 batch3: 24 batch4: 31 batch5: 31 batch6: 31 batch7: 34 batch8: 26 batch9: 32 batch10: 32 batch11: 34 batch12: 24 batch13: 31 batch14: 31 batch15: 31 batch16: 34 batch17: 26 batch18: 32	batch1-9: 11641 batch10-18: 113345	batch1,10: 6957 batch2,11: 8747 batch3,12: 2672 batch4,13: 5366 batch5,14: 4667 batch6,15: 8192 batch7,16: 6232 batch8,17: 3372 batch9,18: 4548	batch1,10: 25 batch2,11: 25 batch3,12: 14 batch4,13: 27 batch5,14: 27 batch6,15: 25 batch7,16: 26 batch8,17: 19 batch9,18: 22
D36	14	batch1-4: DOGMA-seq	batch1-2: RNA batch3-4: ATAC	Human	PBMC	batch1: Control batch2: Stim batch3: Control batch4: Stim	batch1: 36495 batch2: 36495 batch3: 68963 batch4: 68963	batch1: 7624 batch2: 6139 batch3: 7624 batch4: 6139	batch1: 26 batch2: 27 batch3: 26 batch4: 27	batch1: 10143 batch2: 10143 batch3: 49837 batch4: 49837	batch1: 6404 batch2: 4617 batch3: 6404 batch4: 4617	batch1: 18 batch2: 16 batch3: 18 batch4: 16
D37	15	batch1-6: TEA-seq	batch1-3: RNA batch4-6: ATAC	Human	PBMC	batch1: batch1 batch2: batch2 batch3: batch3 batch4: batch1 batch5: batch2 batch6: batch3	batch1: 36601 batch2: 36601 batch3: 36601 batch4: 99658 batch5: 94986 batch6: 83234	batch1: 6314 batch2: 6548 batch3: 6547 batch4: 6314 batch5: 6548 batch6: 6547	batch1: 13 batch2: 12 batch3: 13 batch4: 13 batch5: 12 batch6: 13	batch1: 8359 batch2: 8359 batch3: 8359 batch4: 39732 batch5: 39732 batch6: 39732	batch1: 5235 batch2: 5386 batch3: 5445 batch4: 5235 batch5: 5386 batch6: 5445	batch1: 10 batch2: 10 batch3: 9 batch4: 10 batch5: 10 batch6: 9
SD7	N/A	Simulation	batch1: RNA batch2: ATAC	N/A	N/A	N/A	batch1: 2000 batch2: 3000	batch1: 3000 batch2: 3000	batch1: 3 batch2: 3	batch1: 2000 batch2: 3000	batch1: 3000 batch2: 3000	batch1: 3 batch2: 3
SD8	N/A	Simulation	batch1: RNA batch2: ATAC	N/A	N/A	N/A	batch1: 1000 batch2: 2000	batch1: 5000 batch2: 5000	batch1: 5 batch2: 5	batch1: 1000 batch2: 2000	batch1: 5000 batch2: 5000	batch1: 5 batch2: 5
SD9	N/A	Simulation	batch1-2: RNA batch3-4: ATAC	N/A	N/A	N/A	batch1: 2000 batch2: 2000 batch3: 3000 batch4: 3000	batch1: 2003 batch2: 1997 batch3: 2003 batch4: 1997	batch1: 3 batch2: 3 batch3: 3 batch4: 3	batch1: 2000 batch2: 2000 batch3: 3000 batch4: 3000	batch1: 2003 batch2: 1997 batch3: 2003 batch4: 1997	batch1: 3 batch2: 3 batch3: 3 batch4: 3
SD10	N/A	Simulation	batch1-2: RNA batch3-4: ATAC	N/A	N/A	N/A	batch1: 2000 batch2: 2000 batch3: 5000 batch4: 5000	batch1: 2514 batch2: 2486 batch3: 2514 batch4: 2486	batch1: 5 batch2: 5 batch3: 5 batch4: 5	batch1: 2000 batch2: 2000 batch3: 5000 batch4: 5000	batch1: 2514 batch2: 2486 batch3: 2514 batch4: 2486	batch1: 5 batch2: 5 batch3: 5 batch4: 5
Mosaic integration
D38	1	CITE-seq	batch1: RNA batch2: RNA+ADT batch3: ADT	Human	PBMC	batch1: Cambridge Medical Centre batch2: NCL Medical Centre batch3: Cambridge Medical Centre	batch1: 24737 batch2: 24737+192 batch3: 192	batch1: 30313 batch2: 64262 batch3: 30313	batch1: 17 batch2: 18 batch3: 17	batch1: 10232 batch2: 10232+192 batch3: 192	batch1: 26045 batch2: 56215 batch3: 26045	batch1: 17 batch2: 16 batch3: 17
D39	2	CITE-seq	batch1: RNA batch2: RNA+ADT batch3: ADT	Human	PBMC	batch1: HD1_Adult batch2: HD2_Adult batch3: HD3_Adult	batch1: 33538 batch2: 33538+189 batch3: 189	batch1: 8650 batch2: 9538 batch3: 10423	batch1: 30 batch2: 29 batch3: 30	batch1: 10475 batch2: 10475+189 batch3: 189	batch1: 7113 batch2: 7651 batch3: 8714	batch1: 26 batch2: 24 batch3: 28
D40	3	CITE-seq	batch1: RNA batch2: RNA+ADT batch3: ADT	Human	PBMC	batch1: Batch1 batch2: Batch2 batch3: Batch1	batch1: 33538 batch2: 33538+228 batch3: 228	batch1: 67090 batch2: 94674 batch3: 67090	batch1: 31 batch2: 31 batch3: 31	batch1: 11394 batch2: 11394+228 batch3: 228	batch1: 57803 batch2: 83148 batch3: 57803	batch1: 31 batch2: 31 batch3: 31
D41	5	CITE-seq	batch1: RNA batch2: RNA+ADT batch3: ADT	Human	BMNC	batch1: batch1 batch2: batch2 batch3: batch1	batch1: 17009 batch2: 17009+25 batch3: 25	batch1: 14468 batch2: 16204 batch3: 14468	batch1: 27 batch2: 27 batch3: 27	batch1: 9702 batch2: 9702+25 batch3: 25	batch1: 12101 batch2: 13912 batch3: 12101	batch1: 27 batch2: 27 batch3: 27
D42	7	SHAREseq	batch1: RNA batch2: RNA+ATAC batch3: ATAC	Human	BMNC	batch1: ALL batch2: ALL batch3: ALL	batch1: 23296 batch2: 23296+344592 batch3: 344592	batch1: 34774 batch2: 34774 batch3: 34774	batch1: 23 batch2: 23 batch3: 23	batch1: 8961 batch2: 8961+97669 batch3: 97669	batch1: 28764 batch2: 28764 batch3: 28764	batch1: 23 batch2: 23 batch3: 23
D43	8	SNARE-seq	batch1: RNA batch2: RNA+ATAC batch3: ATAC	Mouse	Brain	batch1: AdBrainCortex batch2: AdBrainCortex batch3: AdBrainCortex	batch1: 33160 batch2: 33160+244544 batch3: 244544	batch1: 10309 batch2: 10309 batch3: 10309	batch1: 23 batch2: 23 batch3: 23	batch1: 10993 batch2: 10993+55704 batch3: 55704	batch1: 8229 batch2: 8229 batch3: 8229	batch1: 21 batch2: 21 batch3: 21
D44	8	SNARE-seq	batch1: RNA batch2: RNA+ATAC batch3: ATAC	Mouse	Brain	batch1: P0_BrainCortex batch2: P0_BrainCortex batch3: P0_BrainCortex	batch1: 19322 batch2: 19322+229429 batch3: 229429	batch1: 5081 batch2: 5081 batch3: 5081	batch1: 19 batch2: 19 batch3: 19	batch1: 7503 batch2: 7503+42774 batch3: 42774	batch1: 3793 batch2: 3793 batch3: 3793	batch1: 19 batch2: 19 batch3: 19
D45	11	10x multiome	batch1: RNA batch2: RNA+ATAC batch3: ATAC	Human	PBMC	batch1: ALL batch2: ALL batch3: ALL	batch1: 36601 batch2: 36601+108344 batch3: 108344	batch1: 11787 batch2: 11787 batch3: 11787	batch1: 13 batch2: 13 batch3: 13	batch1: 13436 batch2: 13436+79206 batch3: 79206	batch1: 10717 batch2: 10717 batch3: 10717	batch1: 13 batch2: 13 batch3: 13
D46	4,9	10x multiome CITE-seq	batch1: RNA+ADT batch2: RNA+ATAC batch3: RNA	Human	BMMC	batch1: batch4 of souce 4 batch2: batch12 of souce 9 batch3: batch1 of source 4	batch1: 13953 +134 batch2: 13431+116490 batch3: 13953	batch1: 10465 batch2: 9876 batch3: 5227	batch1: 38 batch2: 19 batch3: 37	batch1: 8949 +134 batch2: 8949+61743 batch3: 8949	batch1: 8404 batch2: 8845 batch3: 4167	batch1: 33 batch2: 19 batch3: 32
D47	4,9	10x multiome CITE-seq	batch1: RNA+ADT batch2: RNA+ATAC batch3: RNA	Human	BMMC	batch1: batch9 of souce 4 batch2: batch11 of souce 9 batch3: batch8 of source 4	batch1: 13953+134 batch2: 13431+116490 batch3: 13953	batch1: 11473 batch2: 8023 batch3: 11035	batch1: 34 batch2: 19 batch3: 36	batch1: 8861+134 batch2: 8861+80779 batch3: 8861	batch1: 10312 batch2: 6935 batch3: 8563	batch1: 31 batch2: 19 batch3: 36
D48	4,9	10x multiome CITE-seq	batch1: RNA+ADT batch2: RNA+ATAC batch3: ATAC	Human	BMMC	batch1: batch7 of source 4 batch2: batch6 of source 9 batch3: batch12 of source 9	batch1: 13953+134 batch2: 13431+116490 batch3: 116490	batch1: 9521 batch2: 4895 batch3: 9876	batch1: 37 batch2: 16 batch3: 19	batch1: 8358+134 batch2: 8358+45184 batch3: 45184	batch1: 7786 batch2: 4522 batch3: 8845	batch1: 33 batch2: 16 batch3: 19
D49	4,9	10x multiome CITE-seq	batch1: RNA+ADT batch2: RNA+ATAC batch3: ADT	Human	BMMC	batch1: batch2 of source 4 batch2: batch8 of source 9 batch3: batch1 of source 4	batch1: 13953+134 batch2: 13431+116490 batch3: 134	batch1: 4978 batch2: 4325 batch3: 5227	batch1: 41 batch2: 20 batch3: 37	batch1: 10533+134 batch2: 10533+94099 batch3: 134	batch1: 3919 batch2: 3749 batch3: 4167	batch1: 33 batch2: 20 batch3: 32
D50	4,9	10x multiome CITE-seq	batch1: RNA+ADT batch2: RNA+ATAC batch3: RNA batch4: ADT batch5: ATAC	Human	BMMC	batch1: batch4 of souce 4 batch2: batch12 of souce 9 batch3: batch9 of source 4 batch4: batch8 of source 4 batch5: batch11 of source 9	batch1: 13953+134 batch2: 13431+116490 batch3: 13953 batch4: 134 batch5: 116490	batch1: 10465 batch2: 9876 batch3: 11473 batch4: 11035 batch5: 8023	batch1: 38 batch2: 19 batch3: 34 batch4: 36 batch5: 19	batch1: 8792+134 batch2: 8792+59770 batch3: 8792 batch4: 134 batch5: 59770	batch1: 8404 batch2: 8845 batch3: 10312 batch4: 8563 batch5: 6935	batch1: 33 batch2: 19 batch3: 31 batch4: 36 batch5: 19
SD11	N/A	Simulation	batch1: RNA batch2: RNA+ADT batch3: ADT	N/A	N/A	N/A	batch1: 5000 batch2: 5000+200 batch3: 200	batch1: 3000 batch2: 3000 batch3: 3000	batch1: 3 batch2: 3 batch3: 3	batch1: 5000 batch2: 5000+200 batch3: 200	batch1: 3000 batch2: 3000 batch3: 3000	batch1: 3 batch2: 3 batch3: 3
SD12	N/A	Simulation	batch1: RNA batch2: RNA+ADT batch3: ADT	N/A	N/A	N/A	batch1: 3000 batch2: 3000+200 batch3: 200	batch1: 5000 batch2: 5000 batch3: 5000	batch1: 5 batch2: 5 batch3: 5	batch1: 3000 batch2: 3000+200 batch3: 200	batch1: 5000 batch2: 5000 batch3: 5000	batch1: 5 batch2: 5 batch3: 5
SD13	N/A	Simulation	batch1: RNA batch2: RNA+ATAC batch3: ATAC	N/A	N/A	N/A	batch1: 2000 batch2: 2000+3000 batch3: 3000	batch1: 3000 batch2: 3000 batch3: 3000	batch1: 3 batch2: 3 batch3: 3	batch1: 2000 batch2: 2000+3000 batch3: 3000	batch1: 3000 batch2: 3000 batch3: 3000	batch1: 3 batch2: 3 batch3: 3
SD14	N/A	Simulation	batch1: RNA batch2: RNA+ATAC batch3: ATAC	N/A	N/A	N/A	batch1: 1000 batch2: 1000+2000 batch3: 2000	batch1: 5000 batch2: 5000 batch3: 5000	batch1: 5 batch2: 5 batch3: 5	batch1: 1000 batch2: 1000+2000 batch3: 2000	batch1: 5000 batch2: 5000 batch3: 5000	batch1: 5 batch2: 5 batch3: 5
Cross integration
D51	1	CITE-seq	each batch is RNA+ADT	Human	PBMC	All 2 batches	batch1: 24737+192 batch2: 24737+192	batch1: 30313 batch2: 64262	batch1: 17 batch2: 18	each batch is 10232+192	batch1: 26045 batch2: 56215	batch1: 17 batch2: 16
D52	2	CITE-seq	each batch is RNA+ADT	Human	PBMC	All 3 batches	batch1: 33538+189 batch2: 33538+189 batch3: 33538+189	batch1: 8650 batch2: 9538 batch3: 10423	batch1: 30 batch2: 29 batch3: 30	each batch is 10475+189	batch1: 7113 batch2: 7651 batch3: 8714	batch1: 26 batch2: 24 batch3: 28
D53	3	CITE-seq	each batch is RNA+ADT	Human	PBMC	All 2 batches	batch1: 33538+228 batch2: 33538+228	batch1: 67090 batch2: 94674	batch1: 31 batch2: 31	each batch is 11394+228	batch1: 57803 batch2: 83148	batch1: 31 batch2: 31
D54	4	CITE-seq	each batch is RNA+ADT	Human	BMMC	All 12 batches	batch1: 13953+134 batch2: 13953+134 batch3: 13953+134 batch4: 13953+134 batch5: 13953+134 batch6: 13953+134 batch7: 13953+134 batch8: 13953+134 batch9: 13953+134 batch10: 13953+134 batch11: 13953+134 batch12: 13953+134	batch1: 5227 batch2: 4978 batch3: 6106 batch4: 10465 batch5: 5584 batch6: 9122 batch7: 9521 batch8: 11035 batch9: 11473 batch10: 5456 batch11: 3929 batch12: 7365	batch1: 37 batch2: 41 batch3: 36 batch4: 38 batch5: 30 batch6: 34 batch7: 37 batch8: 36 batch9: 34 batch10: 39 batch11: 33 batch12: 36	each batch is 8502+134	batch1: 4167 batch2: 3919 batch3: 5075 batch4: 8395 batch5: 4898 batch6: 7203 batch7: 7762 batch8: 8584 batch9: 10282 batch10: 4227 batch11: 3078 batch12: 5690	batch1: 32 batch2: 33 batch3: 32 batch4: 34 batch5: 25 batch6: 25 batch7: 33 batch8: 36 batch9: 31 batch10: 35 batch11: 29 batch12: 35
D55	5	CITE-seq	each batch is RNA+ADT	Human	BMMC	All 2 batches	batch1: 17009+25 batch2: 17009+25	batch1: 14468 batch2: 16204	batch1: 27 batch2: 27	each batch is 9702+25	batch1: 12101 batch2: 13912	batch1: 27 batch2: 27
D56	9	10x multiome	each batch is RNA+ATAC	Human	BMMC	All 13 batches	batch1: 13431+116490 batch2: 13431+116490 batch3: 13431+116490 batch4: 13431+116490 batch5: 13431+116490 batch6: 13431+116490 batch7: 13431+116490 batch8: 13431+116490 batch9: 13431+116490 batch10: 13431+116490 batch11: 13431+116490 batch12: 13431+116490 batch13: 13431+116490	batch1: 6224 batch2: 6740 batch3: 4279 batch4: 4220 batch5: 6111 batch6: 4895 batch7: 6781 batch8: 4325 batch9: 1679 batch10: 1771 batch11: 8023 batch12: 9876 batch13: 4325	batch1: 21 batch2: 21 batch3: 19 batch4: 20 batch5: 17 batch6: 16 batch7: 21 batch8: 20 batch9: 18 batch10: 18 batch11: 19 batch12: 19 batch13: 18	each batch is 8593+32491	batch1: 5536 batch2: 5903 batch3: 3821 batch4: 3868 batch5: 5592 batch6: 4522 batch7: 6071 batch8: 3749 batch9: 1532 batch10: 1560 batch11: 6937 batch12: 8845 batch13: 3654	batch1: 21 batch2: 21 batch3: 19 batch4: 20 batch5: 17 batch6: 16 batch7: 20 batch8: 20 batch9: 18 batch10: 16 batch11: 19 batch12: 19 batch13: 18
D57	10	10x multiome	each batch is RNA+ATAC	Mouse	Embryo	All 9 batches	batch1: 32285+162669 batch2: 32285+156487 batch3: 32285+172779 batch4: 32285+169478 batch5: 32285+159345 batch6: 32285+185545 batch7: 32285+186494 batch8: 32285+157105 batch9: 32285+170504	batch1: 8343 batch2: 10968 batch3: 3977 batch4: 6301 batch5: 5467 batch6: 9584 batch7: 7360 batch8: 3822 batch9: 5204	batch1: 32 batch2: 34 batch3: 24 batch4: 31 batch5: 31 batch6: 31 batch7: 34 batch8: 26 batch9: 32	each batch is 13225+113345	batch1: 6957 batch2: 8747 batch3: 2672 batch4: 5366 batch5: 4667 batch6: 8192 batch7: 6232 batch8: 3372 batch9: 4548	batch1: 25 batch2: 25 batch3: 14 batch4: 27 batch5: 27 batch6: 25 batch7: 26 batch8: 19 batch9: 22
D58	13	ASAP-seq	each batch is ADT+ATAC	Human	PBMC	All 2 batches	batch1: 21994+227 batch2: 26808+227	batch1: 3517 batch2: 4849	batch1: 4 batch2: 4	each batch is 21344+227	batch1: 3249 batch2: 4450	batch1: 4 batch2: 4
D59	14	DOGMA-seq	each batch is RNA+ADT+ATAC	Human	PBMC	All 2 batches	batch1: 36495+210+68963 batch2: 36495+210+68963	batch1: 7624 batch2: 6139	batch1: 26 batch2: 27	each batch is 12148+210+49837	batch1: 6404 batch2: 4617	batch1: 18 batch2: 16
SD15	N/A	Simulation	each batch is RNA+ADT	N/A	N/A	N/A	batch1: 2000+200 batch2: 2000+200	batch1: 2003 batch2: 1997	batch1: 3 batch2: 3	batch1: 2000+200 batch2: 2000+200	batch1: 2003 batch2: 1997	batch1: 3 batch2: 3
SD16	N/A	Simulation	each batch is RNA+ADT	N/A	N/A	N/A	batch1: 2000+200 batch2: 2000+200	batch1: 2514 batch2: 2486	batch1: 5 batch2: 5	batch1: 2000+200 batch2: 2000+200	batch1: 2514 batch2: 2486	batch1: 5 batch2: 5
SD17	N/A	Simulation	each batch is RNA+ATAC	N/A	N/A	N/A	batch1: 2000+3000 batch2: 2000+3000	batch1: 2003 batch2: 1997	batch1: 3 batch2: 3	batch1: 2000+3000 batch2: 2000+3000	batch1: 2003 batch2: 1997	batch1: 3 batch2: 3
SD18	N/A	Simulation	each batch is RNA+ATAC	N/A	N/A	N/A	batch1: 2000+5000 batch2: 2000+5000	batch1: 2514 batch2: 2486	batch1: 5 batch2: 5	batch1: 2000+5000 batch2: 2000+5000	batch1: 2514 batch2: 2486	batch1: 5 batch2: 5
SD19	N/A	Simulation	each batch is ADT+ATAC	N/A	N/A	N/A	batch1: 200+3000 batch2: 200+3000	batch1: 2003 batch2: 1997	batch1: 3 batch2: 3	batch1: 200+3000 batch2: 200+3000	batch1: 2003 batch2: 1997	batch1: 3 batch2: 3
SD20	N/A	Simulation	each batch is ADT+ATAC	N/A	N/A	N/A	batch1: 200+5000 batch2: 200+5000	batch1: 2514 batch2: 2486	batch1: 5 batch2: 5	batch1: 200+5000 batch2: 200+5000	batch1: 2514 batch2: 2486	batch1: 5 batch2: 5
SD21	N/A	Simulation	each batch is RNA+ADT+ATAC	N/A	N/A	N/A	batch1: 2000+200+3000 batch2: 2000+200+3000	batch1: 2003 batch2: 1997	batch1: 3 batch2: 3	batch1: 2000+200+3000 batch2: 2000+200+3000	batch1: 2003 batch2: 1997	batch1: 3 batch2: 3
SD22	N/A	Simulation	each batch is RNA+ADT+ATAC	N/A	N/A	N/A	batch1: 2000+200+5000 batch2: 2000+200+5000	batch1: 2514 batch2: 2486	batch1: 5 batch2: 5	batch1: 2000+200+5000 batch2: 2000+200+5000	batch1: 2514 batch2: 2486	batch1: 5 batch2: 5
Spatial
D60	16	Visium	each batch is RNA+coordinate	Mouse	Squamous cell carcinoma	batch1: Patient 2 slice 0 batch2: Patient 2 slice 1 batch3: Patient 2 slice 2 batch4: Patient 5 slice 0 batch5: Patient 5 slice 1 batch6: Patient 5 slice 2 batch7: Patient 9 slice 0 batch8: Patient 9 slice 1 batch9: Patient 9 slice 2 batch10: Patient 10 slice 0 batch11: Patient 10 slice 1 batch12: Patient 10 slice 2	batch1: 12453 batch2: 12675 batch3: 12830 batch4: 8946 batch5: 9759 batch6: 8287 batch7: 10319 batch8: 10176 batch9: 8399 batch10: 7659 batch11: 9949 batch12: 8359	batch1: 666 batch2: 645 batch3: 638 batch4: 584 batch5: 517 batch6: 517 batch7: 1125 batch8: 1035 batch9: 828 batch10: 545 batch11: 619 batch12: 460	batch1: 12 batch2: 12 batch3: 12 batch4: 8 batch5: 8 batch6: 8 batch7: 12 batch8: 12 batch9: 12 batch10: 8 batch11: 8 batch12: 7	batch1: 12453 batch2: 12675 batch3: 12830 batch4: 8946 batch5: 9759 batch6: 8287 batch7: 10319 batch8: 10176 batch9: 8399 batch10: 7659 batch11: 9949 batch12: 8359	batch1: 666 batch2: 636 batch3: 630 batch4: 578 batch5: 517 batch6: 517 batch7: 1125 batch8: 1035 batch9: 819 batch10: 545 batch11: 619 batch12: 460	batch1: 12 batch2: 11 batch3: 11 batch4: 7 batch5: 8 batch6: 8 batch7: 12 batch8: 12 batch9: 11 batch10: 8 batch11: 8 batch12: 7
D61	17	Visium	each batch is RNA+coordinate	Human	Dorsolateral prefrontal cortex	batch1: Donor 1 151507 batch2: Donor 1 151508 batch3: Donor 1 151509 batch4: Donor 1 151510 batch5: Donor 2 151669 batch6: Donor 2 151670 batch7: Donor 2 151671 batch8: Donor 2 151672 batch9: Donor 3 151673 batch10: Donor 3 151674 batch11: Donor 3 151675 batch12: Donor 3 151676	batch1: 9948 batch2: 9256 batch3: 10486 batch4: 10104 batch5: 10461 batch6: 9972 batch7: 10996 batch8: 10609 batch9: 11381 batch10: 12381 batch11: 10629 batch12: 10778	batch1: 4220 batch2: 4379 batch3: 4786 batch4: 4593 batch5: 3635 batch6: 3483 batch7: 4092 batch8: 3888 batch9: 3611 batch10: 3635 batch11: 3566 batch12: 3431	batch1: 7 batch2: 7 batch3: 7 batch4: 7 batch5: 5 batch6: 5 batch7: 5 batch8: 5 batch9: 7 batch10: 7 batch11: 7 batch12: 7	batch1: 9948 batch2: 9256 batch3: 10486 batch4: 10104 batch5: 10461 batch6: 9972 batch7: 10996 batch8: 10609 batch9: 11381 batch10: 12381 batch11: 10629 batch12: 10778	batch1: 4220 batch2: 4379 batch3: 4786 batch4: 4593 batch5: 3635 batch6: 3483 batch7: 4092 batch8: 3888 batch9: 3611 batch10: 3635 batch11: 3566 batch12: 3431	batch1: 7 batch2: 7 batch3: 7 batch4: 7 batch5: 7 batch6: 5 batch7: 5 batch8: 5 batch9: 7 batch10: 7 batch11: 7 batch12: 7
D62	18	Xenium	each batch is RNA+coordinate	Human	Breast cancer tumor	All 2 batches	batch1: 541 batch2: 541	batch1: 167780 batch2: 118752	batch1: 20 batch2: 20	batch1: 541 batch2: 541	batch1: 167780 batch2: 118752	batch1: 20 batch2: 20
D63	19	Stereo-seq	each batch is RNA+coordinate	Drosophila	Embryos	batch1: S7 batch2: S8 batch3: S9 batch4: S10	batch1: 13668 batch2: 13668 batch3: 13668 batch4: 13668	batch1: 925 batch2: 1272 batch3: 1263 batch4: 1248	batch1: 10 batch2: 10 batch3: 10 batch4: 10	batch1: 6330 batch2: 7061 batch3: 7415 batch4: 7129	batch1: 924 batch2: 1272 batch3: 1263 batch4: 1248	batch1: 9 batch2: 10 batch3: 10 batch4: 10
D64	20	MERFISH	each batch is RNA+coordinate	Mouse	Brain	batch1: Donor 4 slice 0 batch2: Donor 4 slice 1 batch3: Donor 4 slice 2 batch4: Donor 10 slice 0 batch5: Donor 10 slice 1 batch6: Donor 10 slice 2 bacth7: Donor 2 slice 0 batch8: Donor2 slice 1	each batch is 374	batch1: 9571 batch2: 11047 batch3: 10890 batch4: 9665 batch5: 9617 batch6: 8823 bacth7: 15694 batch8: 24790	each batch is 13	batch1: 374 batch2: 374 batch3: 374 batch4: 373 batch5: 369 batch6: 371 bacth7: 374 batch8: 374	batch1: 9570 batch2: 11040 batch3: 10888 batch4: 9661 batch5: 9613 batch6: 8818 bacth7: 15694 batch8: 24790	batch1: 12 batch2: 11 batch3: 12 batch4: 12 batch5: 11 batch6: 12 bacth7: 13 batch8: 13
Imputation (impute ADT from a CITEseq reference)							Imputation (impute RNA from a CITEseq reference)
dataset name	data entity	modality	final_feature_num	final_cell_num	final_cty_num		dataset name	data entity	modality	final_feature_num	final_cell_num	final_cty_num
D51	1	batch1: RNA+ADT batch2: RNA	batch1: 1000+192 batch2: 192	batch1: 26045 batch2: 56215	batch1: 17 batch2: 16		D51	1	batch1: RNA+ADT batch2: ADT	batch1: 1000+192 batch2: 192	batch1: 26045 batch2: 56215	batch1: 17 batch2: 16
	2	batch1: RNA+ADT batch2: RNA	batch1: 1000+192 batch2: 192	batch1: 56215 batch2: 26045	batch1: 16 batch2: 17			2	batch1: RNA+ADT batch2: ADT	batch1: 1000+192 batch2: 192	batch1: 56215 batch2: 26045	batch1: 16 batch2: 17
D52	1	batch1: RNA+ADT batch2: RNA	batch1: 1000+189 batch2: 189	batch1: 8714 batch2: 7651	batch1: 28 batch2: 24		D52	1	batch1: RNA+ADT batch2: ADT	batch1: 1000+189 batch2: 189	batch1: 8714 batch2: 7651	batch1: 28 batch2: 24
	2	batch1: RNA+ADT batch2: RNA	batch1: 1000+189 batch2: 189	batch1: 7651 batch2: 8714	batch1: 24 batch2: 28			2	batch1: RNA+ADT batch2: ADT	batch1: 1000+189 batch2: 189	batch1: 7651 batch2: 8714	batch1: 24 batch2: 28
D53	1	batch1: RNA+ADT batch2: RNA	batch1: 1000+228 batch2: 228	batch1: 57803 batch2: 83148	batch1: 31 batch2: 31		D53	1	batch1: RNA+ADT batch2: ADT	batch1: 1000+228 batch2: 228	batch1: 57803 batch2: 83148	batch1: 31 batch2: 31
	2	batch1: RNA+ADT batch2: RNA	batch1: 1000+228 batch2: 228	batch1: 83148 batch2: 57803	batch1: 31 batch2: 31			2	batch1: RNA+ADT batch2: ADT	batch1: 1000+228 batch2: 228	batch1: 83148 batch2: 57803	batch1: 31 batch2: 31
D54	1	batch1: RNA+ADT batch2: RNA	batch1: 1000+134 batch2: 1000	batch1: 8584 batch2: 10282	batch1: 36 batch2: 31		D54	1	batch1: RNA+ADT batch2: ADT	batch1: 1000+134 batch2: 134	batch1: 8584 batch2: 10282	batch1: 36 batch2: 31
	2	batch1: RNA+ADT batch2: RNA	batch1: 1000+134 batch2: 1000	batch1: 10282 batch2: 8395	batch1: 31 batch2: 34			2	batch1: RNA+ADT batch2: ADT	batch1: 1000+134 batch2: 134	batch1: 10282 batch2: 8395	batch1: 31 batch2: 34
D55	1	batch1: RNA+ADT batch2: RNA	batch1: 1000+25 batch2: 1000	batch1: 12101 batch2: 13912	batch1: 27 batch2: 27		D55	1	batch1: RNA+ADT batch2: ADT	batch1: 1000+25 batch2: 25	batch1: 12101 batch2: 13912	batch1: 27 batch2: 27
	2	batch1: RNA+ADT batch2: RNA	batch1: 1000+25 batch2: 1000	batch1: 13912 batch2: 12101	batch1: 27 batch2: 27			2	batch1: RNA+ADT batch2: ADT	batch1: 1000+25 batch2: 25	batch1: 13912 batch2: 12101	batch1: 27 batch2: 27
Imputation (impute ATAC from a multiome reference)							Imputation (impute RNA from a multiome reference)
dataset name	data entity	modality	final_feature_num	final_cell_num	final_cty_num		dataset name	data entity	modality	final_feature_num	final_cell_num	final_cty_num
D56	1	batch1: RNA+ATAC batch2: RNA	batch1: 1000+1000 batch2: 1000	batch1: 8845 batch2: 6937	batch1: 19 batch2: 19		D56	1	batch1: RNA+ATAC batch2: ATAC	batch1: 1000+1000 batch2: 1000	batch1: 8845 batch2: 6937	batch1: 19 batch2: 19
	2	batch1: RNA+ATAC batch2: RNA	batch1: 1000+1000 batch2: 1000	batch1: 6937 batch2: 8845	batch1: 19 batch2: 19			2	batch1: RNA+ATAC batch2: ATAC	batch1: 1000+1000 batch2: 1000	batch1: 6937 batch2: 8845	batch1: 19 batch2: 19
D57	1	batch1: RNA+ATAC batch2: RNA	batch1: 1000+1000 batch2: 1000	batch1: 8190 batch2: 8747	batch1: 25 batch2: 25		D57	1	batch1: RNA+ATAC batch2: ATAC	batch1: 1000+1000 batch2: 1000	batch1: 8190 batch2: 8747	batch1: 25 batch2: 25
	2	batch1: RNA+ATAC batch2: RNA	batch1: 1000+1000 batch2: 1000	batch1: 8747 batch2: 8192	batch1: 25 batch2: 25			2	batch1: RNA+ATAC batch2: ATAC	batch1: 1000+1000 batch2: 1000	batch1: 8747 batch2: 8192	batch1: 25 batch2: 25

## Sheet: Supplementary Table 2
Supplementary Table 2. Summary of single-cell multimodal omics data integration methods.
The information was collected before 31/12/2023
Methods	Evaluated in this study	Criteria not pass	Publish year	Publish journal	Primary demonstrated multi modalities in paper or tutorial	Multi modalities used in our study	Utilization of peak or gene activity scores in this Study	If use random seed (if benchmarked in this study)	Output (if benchmarked in this study)	Code link	Programming laguage	Application of deep learning	Cell type information requirement for Integration	Package name	Package version	Primary integration categories in original study	Integration categories used in our study	Primary task categories in original study	Task categories used in our study
MAGAN	No	Broad applicability: its primary application are RNA and CyTOF modalities.	2018	International Conference on Machine Learning	[CyTOF, RNA]	N/A	N/A	N/A	N/A	https://github.com/KrishnaswamyLab/MAGAN	Python	Yes	No	MAGAN	Github version: 88572af	Diagonal integration	N/A	Batch correction	N/A
iNMF	Yes	N/A	2019	Cell	[RNA, ATAC] [RNA, DNA] [RNA, Spatial]	[RNA, ATAC]	Gene activity score	No	Embedding	https://github.com/welch-lab/liger/blob/master/vignettes/articles/Integrating_scRNA_and_scATAC_data.Rmd	R	No	No	rliger	v2.0.1	Diagonal integration	Diagonal integration	Dimension reduction Batch correction Clustering	Dimension reduction Batch correction Clustering Classification
Conos	Yes	N/A	2019	Nature Methods	[RNA, ATAC]	[RNA, ATAC]	Gene activity score	No	Graph	https://htmlpreview.github.io/?https://raw.githubusercontent.com/kharchenkolab/conos/main/doc/integrating_rnaseq_atacseq.html	R	No	No	conos	v1.5.2	Diagonal integration	Diagonal integration	Dimension reduction Batch correction Clustering Classification	Dimension reduction Batch correction Clustering Classification
Seurat v3	Yes	N/A	2019	Nature Methods	[RNA, ATAC] [RNA, Spatial]	[RNA, ATAC]	Both	No	Embedding	https://satijalab.org/seurat/articles/seurat5_atacseq_integration_vignette	R	No	No	Seurat	v5.0.2	Diagonal integration	Diagonal integration	Dimension reduction Batch correction Clustering Classification	Dimension reduction Batch correction Clustering Classification
MOFA+	Yes	N/A	2020	Genome Biology	[RNA+ATAC+DNA]	[RNA+ADT] [RNA+ATAC] [RNA+ADT+ATAC]	Peak	Yes	Embedding	https://biofam.github.io/MOFA2/	R/Python	No	No	MOFA2	v1.6.0	Vertical integration Cross integration	Vertical integration Cross integration	Dimension reduction Batch correction Clustering Feature Selection	Dimension reduction Batch correction Clustering Classification Feature Selection
scAI	No	Reasonable speed and memory requirements	2020	Genome Biology	[RNA+ATAC] [RNA+DNA]	N/A	N/A	N/A	N/A	https://github.com/sqjin/scAI	R/Matlab	No	No	scAI	Github version: 9bd4bdb	Vertical integration	N/A	Dimension reduction Clustering Feature Selection	N/A
BREM-SC	No	Joint latent space generation: its output is a C*K matrix with probability that each cell belongs to each cluster	2020	Nucleic Acids Research	[RNA+ADT]	N/A	N/A	N/A	N/A	https://github.com/tarot0410/BREMSC	R	No	No	BREMSC	v0.2.0	Vertical integration	N/A	Clustering	N/A
SCIM	No	Broad applicability: its primary application are RNA and CyTOF modalities.	2020	Bioinformatics	[RNA, CyTOF]	N/A	N/A	N/A	N/A	https://github.com/ratschlab/scim	Python	Yes	No	SCIM	Github version: 6392e65	Diagonal integration	N/A	Dimension reduction Batch correction Clustering	N/A
UnionCom	No	Reasonable speed and memory requirements	2020	Bioinformatics	[RNA, DNA] [RNA, ATAC, DNA]	N/A	N/A	N/A	N/A	https://github.com/caokai1073/UnionCom	Python	No	No	unioncom	v0.4.0	Diagonal integration	N/A	Dimension reduction Batch correction Classification	N/A
scMVAE	No	Broad applicability: this method must transform peaks into Gene activity scores and maintain the same features as genes, which is uncommon in Vertical integration.	2020	Briefing in Bioinformatics	[RNA+ATAC]	N/A	N/A	N/A	N/A	https://github.com/cmzuo11/scMVAE	Python	Yes	No	scMVAE	v1.0.1	Vertical integration	N/A	Dimension reduction Clustering	N/A
Seurat(WNN)	Yes	N/A	2021	Cell	[RNA+ADT] [ADT+ATAC] [RNA+ATAC] [RNA+ADT, RNA]	[RNA+ADT] [RNA+ATAC]	Peak	No	Graph	https://satijalab.org/seurat/articles/weighted_nearest_neighbor_analysis	R	No	No	Seurat	v5.0.2	Vertical integration Mosaic integration	Vertical integration	Dimension reduction Batch correction Clustering Classification	Dimension reduction Clustering
totalVI	Yes	N/A	2021	Nature Methods	[RNA+ADT]	[RNA+ADT]	N/A	Yes	Embedding	https://docs.scvi-tools.org/en/stable/tutorials/notebooks/multimodal/totalVI.html	Python	Yes	No	scvi-tools	v1.1.2	Vertical integration Mosaic integration Cross integration	Vertical integration Mosaic integration Cross integration	Dimension reduction Batch correction Clustering Imputation	Dimension reduction Batch correction Clustering Classification Imputation
scMM	Yes	N/A	2021	Cell	[RNA+ADT] [RNA+ATAC]	[RNA+ADT] [RNA+ATAC]	Peak	Yes	Embedding	https://github.com/kodaim1115/scMM	Python	Yes	No	scMM	Github version: c5c8579	Vertical integration Mosaic integration Cross integration	Vertical integration Mosaic integration Cross integration	Dimension reduction Batch correction Clustering Imputation	Dimension reduction Batch correction Clustering Classification Imputation
Specter	No	Platform accessibility: the code platform is MATLAB; however, we are only benchmarking methods in R or Python.	2021	Genome Research	[RNA+ADT]	N/A	N/A	N/A	N/A	https://github.com/canzarlab/Specter	Matlab	No	No	Specter	Github version: c3ed340	Vertical integration	N/A	Dimension reduction Clustering Classification	N/A
Cobolt	Yes	N/A	2021	Genome Biology	[RNA, RNA+ATAC, ATAC]	[RNA, RNA+ATAC, ATAC]	Peak	Yes	Embedding	https://github.com/epurdom/cobolt	Python	Yes	No	cobolt	v1.0.1	Mosaic integration	Mosaic integration	Dimension reduction Batch correction Clustering	Dimension reduction Batch correction Clustering Classification
online iNMF	Yes	N/A	2021	Nature Biotechology	[RNA, ATAC] [RNA, ATAC, DNA] [RNA, Spatial]	[RNA, ATAC]	Gene activity score	No	Embedding	https://github.com/welch-lab/liger	R	No	No	rliger	v2.0.1	Diagonal integration	Diagonal integration	Dimension reduction Batch correction Clustering	Dimension reduction Batch correction Clustering Classification
MultiMAP	Yes	N/A	2021	Genome Biology	[RNA, ATAC] [RNA, ATAC, DNA]	[RNA, ATAC]	Both	Yes	Embedding	https://github.com/Teichlab/MultiMAP	Python	No	No	MultiMAP	v0.0.1	Diagonal integration	Diagonal integration	Dimension reduction Batch correction Clustering Classification	Dimension reduction Batch correction Clustering Classification
Crossmodal-AE	No	Comprehensive documentation and tutorials: it lacks comprehensive documentation and tutorials	2021	Nature Comunications	[RNA, ATAC]	N/A	N/A	N/A	N/A	https://github.com/uhlerlab/cross-modal-autoencoders	Python	Yes	No	cross-modal-autoencoders	Github version: 6480e56	Diagonal integration	N/A	Dimension reduction Batch correction Clustering Classification	N/A
GLUER	No	Comprehensive documentation and tutorials: it doesn't not describe the data processing.	2021	bioRxiv	[RNA, ATAC] [RNA, ADT] [RNA, Spatial]	N/A	N/A	N/A	N/A	https://github.com/tanlabcode/GLUER	Python	Yes	No	GLUER	Github version: 192bb6e	Diagonal integration	N/A	Dimension reduction Batch correction Clustering	N/A
VIPCCA	Yes	N/A	2021	Nucleic Acids Research	[RNA, ATAC]	[RNA, ATAC]	Gene activity score	Yes	Embedding	https://github.com/jhu99/vipcca	Python	Yes	No	vipcca	v0.2.7	Diagonal integration	Diagonal integration	Dimension reduction Batch correction Clustering	Dimension reduction Batch correction Clustering Classification
DCCA	No	High reproducibility: it has errors when reproducing the demo results	2021	Bioinformatics	[RNA, ATAC]	N/A	N/A	N/A	N/A	https://github.com/cmzuo11/DCCA	Python	Yes	No	DCCA	v1.0.1	Vertical integration	N/A	Dimension reduction Clustering imputation	N/A
Symphony	No	Comprehensive documentation and tutorials: it doesn't describe the information about the reference data.	2021	Nature Comunications	[RNA+ADT, RNA]	N/A	N/A	N/A	N/A	https://github.com/immunogenomics/symphony	R	No	No	symphony	v0.1.1	Mosaic integration	N/A	Dimension reduction Batch correction Clustering Classification Imputation	N/A
Pamona	No	Reasonable speed and memory requirements	2022	Bioinformatics	[RNA, ATAC] [RNA, DNA]	N/A	N/A	N/A	N/A	https://github.com/caokai1073/Pamona	Python	No	No	pamona	v0.1.0	Diagonal integration	N/A	Dimension reduction Batch correction Clustering Classification	N/A
scMDC	Yes	N/A	2022	Nature Comunications	[RNA+ADT] [RNA+ATAC]	[RNA+ADT] [RNA+ATAC]	Peak	Yes	Embedding	https://github.com/xianglin226/scMDC/tree/v1.0.0	Python	Yes	No	scMDC	Github version: 43b0c3a	Vertical integration Cross integration	Vertical integration Cross integration	Dimension reduction Batch correction Clustering	Dimension reduction Batch correction Clustering Classification
Multigrate	Yes	N/A	2021	ICML CompBio Workshop	[RNA+ADT] [RNA+ATAC] [RNA+ADT, RNA+ATAC, ADT, ATAC]	[RNA+ADT] [RNA+ATAC] [ADT+ATAC] [RNA+ADT+ATAC] [RNA, RNA+ADT, ADT] [RNA, RNA+ATAC, ATAC] [RNA+ADT, RNA+ATAC, RNA] [RNA+ADT, RNA+ATAC, ADT] [RNA+ADT, RNA+ATAC, ATAC] [RNA+ADT, RNA+ATAC, RNA, ADT, ATAC]	Peak	Yes	Embedding	https://multigrate.readthedocs.io/en/latest/index.html	Python	Yes	No	multigrate	v0.0.2	Vertical integration Mosaic integration Cross integration	Vertical integration Mosaic integration Cross integration	Dimension reduction Batch correction Clustering Classification Imputation	Dimension reduction Batch correction Clustering Classification
scJoint	Yes	N/A	2022	Nature Biotechology	[RNA, ATAC]	[RNA, ATAC]	Gene activity score	Yes	Embedding	https://github.com/SydneyBioX/scJoint	Python	Yes	Yes	scJoint	Github version: cbbfa5d	Diagonal integration	Diagonal integration	Dimension reduction Batch correction Clustering Classification	Dimension reduction Batch correction Clustering Classification
UINMF	Yes	N/A	2022	Nature Comunications	[RNA+ATAC, RNA] [RNA, Spatial]	[RNA+ADT] [RNA+ATAC] [RNA+ADT+ATAC] [RNA+ADT, RNA+ATAC, RNA] [RNA+ADT, RNA+ATAC, ADT]	Peak	No	Embedding	https://github.com/welch-lab/liger/blob/master/vignettes/articles/UINMF_vignette.Rmd	R	No	No	rliger	v2.0.1	Mosaic integration	Vertical integration Mosaic integration Cross integration	Dimension reduction Batch correction Clustering	Dimension reduction Batch correction Clustering Classification
scMVP	Yes	N/A	2022	Genome Biology	[RNA+ATAC]	[RNA+ATAC]	Peak	Yes	Embedding	https://github.com/bm2-lab/scMVP	Python	Yes	No	scMVP	Github version: fc61e4d	Vertical integration	Vertical integration	Dimension reduction Clustering Imputation	Dimension reduction Clustering
STACI	No	Broad applicability: its primary application are RNA, Cell adjacency, and DNA & protein images data.	2022	Nature Comunications	[RNA, Cell adjacency, DNA & protein images]	N/A	N/A	N/A	N/A	https://github.com/uhlerlab/STACI	Python	Yes	No	STACI	Github version: cde3d48	Vertical integration Mosaic integration Cross integration	N/A	Dimension reduction Batch correction Clustering Feature Selection Imputation	N/A
scDART	No	Reasonable speed and memory requirements	2022	Genome Biology	[RNA, ATAC]	N/A	N/A	N/A	N/A	https://github.com/PeterZZQ/scDART	Python	Yes	No	scDART	v0.1.0	Diagonal integration	N/A	Dimension reduction Batch correction Clustering	N/A
SAILERX	No	Active maintenance: the example data can not be downloaded	2022	Nucleic Acids Research	[RNA,ATAC] [RNA+ATAC, ATAC]	N/A	N/A	N/A	N/A	https://github.com/uci-cbcl/SAILERX	Python	Yes	No	SAILERX	Github version: 1b904bf	Vertical integration Mosaic integration	N/A	Dimension reduction Batch correction Clustering Imputation	N/A
MIRA	Yes	N/A	2022	Nature Methods	[RNA+ATAC]	[RNA+ATAC]	Peak	Yes	Graph	https://github.com/cistrome/MIRA	Python	Yes	No	mira-multiome	v2.1.0	Vertical integration	Vertical integration	Dimension reduction Clustering	Dimension reduction Clustering
SCALEX	Yes	N/A	2022	Nature Comunications	[RNA, ATAC]	[RNA, ATAC]	Gene activity score	Yes	Embedding	https://github.com/jsxlei/SCALEX	Python	Yes	No	scalex	v1.0.2	Diagonal integration	Diagonal integration	Dimension reduction Batch correction Clustering Classification	Dimension reduction Batch correction Clustering Classification
sciPENN	Yes	N/A	2022	Nature Machine Intelligence	[RNA+ADT]	[RNA+ADT]	N/A	Yes	Embedding	https://github.com/jlakkis/sciPENN	Python	Yes	No	sciPENN	v1.0.0	Vertical integration Mosaic integration	Vertical integration Mosaic integration Cross integration	Dimension reduction Batch correction Clustering Classification Imputation	Dimension reduction Batch correction Clustering Classification Imputation
Concerto	Yes	N/A	2022	Nature Machine Intelligence	[RNA+ADT]	[RNA+ADT]	N/A	Yes	Embedding	https://github.com/melobio/Concerto-reproducibility	Python	Yes	No	Concerto-reproducibility	Github version: ab1fc7f	Vertical integration Cross integration	Vertical integration Cross integration	Dimension reduction Batch correction Clustering Classification	Dimension reduction Batch correction Clustering Classification
scMoGNN	No	Comprehensive documentation and tutorials: it does not provide a tutorial on how to format the input data to their structure.	2022	ACM SIGKDD International Conference on Knowledge Discovery and Data Mining	[RNA+ADT] [RNA+ATAC] [RNA, ADT] [RNA, ATAC]	N/A	N/A	N/A	Embedding	https://github.com/OmicsML/dance	Python	Yes	Yes	DANCE	v1.0.0	Vertical integration Diagonal integration	N/A	Dimension reduction Batch correction Clustering Imputation	N/A
sciCAN	Yes	N/A	2022	NPJ Systems Biology and Applications	[RNA, ATAC]	[RNA, ATAC]	Gene activity score	Yes	Embedding	https://github.com/rpmccordlab/sciCAN	Python	Yes	No	sciGAN	Github version: ad71bba	Diagonal integration	Diagonal integration	Dimension reduction Batch correction Clustering Classification	Dimension reduction Batch correction Clustering Classification
SMILE	Yes	N/A	2022	Bioinformatics	[RNA, ATAC] [HiC, Methylation] [RNA, RNA+ATAC, ATAC]	[RNA, RNA+ATAC, ATAC]	Peak	Yes	Embedding	https://github.com/rpmccordlab/SMILE	Python	Yes	No	SMILE	Github version: a2e2ca6	Diagonal integration Mosaic integration	Mosaic integration	Dimension reduction Batch correction Clustering Classification	Dimension reduction Batch correction Clustering Classification
Portal	Yes	N/A	2022	Nature Computational Science	[RNA, ATAC]	[RNA, ATAC]	Gene activity score	Yes	Embedding	https://github.com/YangLabHKUST/Portal	Python	Yes	No	portal-sc	v1.0.2	Diagonal integration	Diagonal integration	Dimension reduction Batch correction Clustering Classification	Dimension reduction Batch correction Clustering Classification
SCOT	No	Reasonable speed and memory requirements	2022	Journal of Computational Biology	[RNA, ATAC] [RNA, DNA]	N/A	N/A	N/A	N/A	https://rsinghlab.github.io/SCOT/	Python	No	No	SCOT	Github version: 9787d0a	Diagonal integration	N/A	Batch correction Classification	N/A
MIDAS	No	Comprehensive documentation and tutorials: it doesn't provide detail tutorials on how to use one's own data.	2023	Nature Biotechology	[RNA+ADT+ATAC] [RNA+ADT, RNA+ATAC, ADT+ATAC, RNA+ADT+ATAC] [RNA, ADT, ATAC, RNA+ADT+ATAC] [RNA+ADT, ADT+ATAC, RNA+ATAC] [RNA+ADT, RNA+ATAC] [RNA+ADT, ADT+ATAC] [RNA, ADT, ATAC, ATAC] [RNA+ATAC, ADT+ATAC]	N/A	N/A	N/A	N/A	https://github.com/labomics/midas	Python	Yes	No	midas	Github version: 90e4371	Vertical integration Mosaic integration Cross integration	N/A	Dimension reduction Batch correction Clustering Classification Imputation	N/A
scVAEIT	No	Reasonable speed and memory requirements	2022	PNAS	[RNA+ADT+ATAC, RNA+ADT, ADT+ATAC]	N/A	N/A	N/A	N/A	https://github.com/jaydu1/scVAEIT	Python	Yes	No	scVAEIT	Github version: 89bba9b	Vertical integration Mosaic integration Cross integration	N/A	Dimension reduction Batch correction Clustering Classification Imputation	N/A
MOJITOO	No	Ease of installation: it has error when installing the package	2022	Bioinformatics	[RNA, ADT] [RNA, ATAC] [RNA, ATAC, ADT]	N/A	N/A	N/A	N/A	https://github.com/CostaLab/MOJITOO	R	No	No	MOJITOO	v1.0	Vertical integration	N/A	Dimension reduction Clustering	N/A
uniPort	Yes	N/A	2022	Nature Comunications	[RNA, ATAC] [RNA, Spatial]	[RNA, ATAC]	Gene activity score	Yes	Embedding	https://github.com/caokai1073/uniPort	Python	Yes	No	uniport	v1.2.2	Diagonal integration	N/A	Dimension reduction Batch correction Clustering Classification Imputation	Dimension reduction Batch correction Clustering Classification
GLUE	Yes	N/A	2022	Nature Biotechology	[RNA, ATAC, DNA] [RNA, ATAC]	[RNA, ATAC]	Both	Yes	Embedding	https://github.com/gao-lab/GLUE	Python	Yes	No	scglue	v0.3.2	Diagonal integration	Diagonal integration	Dimension reduction Batch correction Clustering Classification	Dimension reduction Batch correction Clustering Classification
MultiVI	Yes	N/A	2023	Nature Methods	[RNA, RNA+ATAC, ATAC]	[RNA, RNA+ATAC, ATAC]	Peak	Yes	Embedding	https://docs.scvi-tools.org/en/stable/tutorials/notebooks/multimodal/MultiVI_tutorial.html	Python	Yes	No	scvi-tools	v1.1.2	Mosaic integration	Mosaic integration	Dimension reduction Batch correction Clustering Imputation	Dimension reduction Batch correction Clustering Classification Imputation
Matilda	Yes	N/A	2023	Nucleic Acids Research	[RNA+ADT] [RNA+ATAC] [RNA+ADT+ATAC]	[RNA+ADT] [RNA+ATAC] [RNA+ADT+ATAC]	Peak	Yes	Embedding	https://github.com/PYangLab/Matilda	Python	Yes	Yes	Matilda	Github version: 7d71480	Vertical integration	Vertical integration	Dimension reduction Clustering Classification Feature Selection	Dimension reduction Clustering Feature Selection
scMSI	Yes	N/A	2023	Briefings in Bioinformatics	[RNA+ADT] [spatial+HE]	[RNA+ADT]	N/A	Yes	Embedding	https://github.com/ChengmingZhang-CAS/scMSI-master	Python	Yes	No	scMSI-master	Github version: dffcbb2	Vertical integration Cross integration	Vertical integration	Dimension reduction Batch correction Clustering	Dimension reduction Clustering
scNCL	No	Joint latent space generation: its main application is label transfer from RNA to ATAC	2023	Bioinformatics	[RNA, ATAC]	[RNA, ATAC]	N/A	N/A	N/A	https://github.com/CSUBioGroup/scNCL-release	Python	Yes	Yes	scNCL	v0.0.1	Diagonal integration	N/A	Dimension reduction Classification	N/A
Seurat v5	Yes	N/A	2023	Nature Biotechology	[RNA, RNA+ADT, ADT] [RNA, RNA+ATAC, ATAC] [RNA, RNA+histone, histone] [RNA, RNA+DNA, DNA]	[RNA, RNA+ATAC, ATAC]	Both	No	Embedding	https://satijalab.org/seurat/articles/seurat5_integration_bridge	R	No	No	Seurat	v5.0.2	Diagonal integration	Diagonal integration	Dimension reduction Batch correction Clustering Classification	Dimension reduction Batch correction Clustering Classification
StabMap	Yes	N/A	2023	Nature Biotechology	[RNA, ATAC] [RNA, RNA+ATAC, ATAC] [CyTOF, RNA+ADT, RNA+ATAC] [IMC, RNA+ADT, Xenium]	[RNA+ADT] [RNA+ATAC] [ADT+ATAC] [RNA+ADT+ATAC] [RNA, RNA+ADT, ADT] [RNA, RNA+ATAC, ATAC] [RNA+ADT, RNA+ATAC, RNA] [RNA+ADT, RNA+ATAC, ADT] [RNA+ADT, RNA+ATAC, ATAC] [RNA+ADT, RNA+ATAC, RNA, ADT, ATAC]	Peak	No	Embedding	https://github.com/MarioniLab/StabMap	R	No	No	StabMap	v0.1.8	Mosaic integration Cross integration	Mosaic integration Cross integration	Dimension reduction Batch correction Clustering Classification Imputation	Dimension reduction Batch correction Clustering Classification Imputation
scMoMaT	Yes	N/A	2023	Nature Comunications	[RNA, RNA+ATAC, ATAC] [RNA+ADT, ADT+ATAC] [RNA+ATAC, RNA, ATAC] [RNA, ATAC]	[RNA+ADT] [RNA+ATAC] [ADT+ATAC] [RNA+ADT+ATAC] [RNA, RNA+ADT, ADT] [RNA, RNA+ATAC, ATAC] [RNA+ADT, RNA+ATAC, RNA] [RNA+ADT, RNA+ATAC, ADT] [RNA+ADT, RNA+ATAC, ATAC] [RNA+ADT, RNA+ATAC, RNA, ADT, ATAC]	Peak	Yes	Graph	https://github.com/PeterZZQ/scMoMaT	Python	No	No	scmomat	v0.2.2	Vertical integration Mosaic integration Diagonal integration Cross integration	Vertical integration Mosaic integration Cross integration	Dimension reduction Batch correction Clustering Classification Feature Selection	Dimension reduction Batch correction Clustering Classification Feature Selection
moETM	Yes	N/A	2023	Cell	[RNA+ADT] [RNA+ATAC]	[RNA+ADT] [RNA+ATAC]	Peak	Yes	Embedding	https://github.com/manqizhou/moETM	Python	Yes	No	moETM	Github version: c2eaa97	Vertical integration Mosaic integration Cross integration	Vertical integration Mosaic integration	Dimension reduction Batch correction Clustering Feature Selection Imputation	Dimension reduction Batch correction Clustering Classification Imputation
VIMCCA	Yes	N/A	2023	Bioinformatics	[RNA+ADT] [RNA+ATAC]	[RNA+ADT] [RNA+ATAC]	Peak	Yes	Embedding	https://github.com/jhu99/scbean	Python	Yes	No	scbean	v0.5.6	Vertical integration	Vertical integration	Dimension reduction Clustering	Dimension reduction Clustering
scBridge	Yes	N/A	2023	Nature Comunications	[RNA, ATAC]	[RNA, ATAC]	Gene activity score	Yes	Embedding	https://github.com/XLearning-SCU/scBridge	Python	Yes	Yes	scBridge	Github version: ff17561	Diagonal integration	Diagonal integration	Dimension reduction Batch correction Clustering Classification	Dimension reduction Batch correction Clustering Classification
Ocelli	No	Broad applicability: it targets for developmental multimodal single-cell data	2023	bioRxiv	[RNA+ATAC] [ADT+ATAC]	N/A	N/A	N/A	N/A	https://ocelli.readthedocs.io/en/latest/index.html	Python	No	No	Ocelli	v0.1.1	Vertical integration	N/A	Dimension reduction Clustering Imputation	N/A
scJVAE	No	Comprehensive documentation and tutorials: it doesn't provide code	2023	Computers in Biology and Medicine	[RNA+ATAC]	N/A	N/A	N/A	N/A	N/A	N/A	Yes	No	N/A	N/A	Vertical integration Cross integration	N/A	Dimension reduction Batch correction Dlustering	N/A
Con-AAE	No	Comprehensive documentation and tutorials: it doesn't describe the data processing.	2023	Bioinformatics	[RNA, ATAC]	N/A	N/A	N/A	N/A	https://github.com/kakarotcq/Con-AAE	Python	Yes	Yes	Con-AAE	Github version: bbe21df	Diagonal integration	N/A	Dimension reduction Batch correction Clustering Classification	N/A
iPoLNG	Yes	N/A	2023	Frontiers in Genetics	[RNA+ATAC] [RNA+histone]	[RNA+ATAC]	Peak	Yes	Embedding	https://github.com/cuhklinlab/iPoLNG	Python	No	No	iPoLNG	v0.0.2	Vertical integration	Vertical integration	Dimension reduction Clustering Feature Selection	Dimension reduction Clustering
PASTE	Yes	N/A	2022	Nature Methods	[RNA+Coordinate]	[RNA+Coordinate]	N/A	Yes	Aligned coordinates	https://github.com/raphael-group/paste	Python	No	No	Paste	v1.4.0	Cross integration	Cross integration	Spatial registration	Spatial registration
MaxFuse	No	Broad applicability: its primary application are RNA and spatial proteomic modalities.	2023	Nature Biotechology	[RNA, CODEX+Coordinate]	N/A	N/A	N/A	N/A	https://github.com/shuxiaoc/maxfuse	Python	No	No	maxfuse	v0.0.2	Diagonal integration	N/A	Dimension reduction Batch correction Clustering Classification Imputation	N/A
STAligner	No	Ease of installation: it is not easy to install because some packages have tricky installation processes.	2023	Nature Computational Science	[RNA+Coordinate]	N/A	N/A	N/A	N/A	https://github.com/zhanglabtools/STAligner	Python	Yes	No	STAligner	Github version: 62218be	Cross integration	N/A	Dimension reduction Clustering Spatial registration	N/A
GPSA	Yes	N/A	2023	Nature Methods	[RNA+Coordinate]	[RNA+Coordinate]	N/A	Yes	Aligned coordinates	https://github.com/andrewcharlesjones/spatial-alignment	Python	No	No	GPSA	v0.8	Cross integration	Cross integration	Spatial registration	Spatial registration
eggplant	No	Broad applicability: it requires manual landmark information	2021	bioRxiv	[RNA+Coordinate]	[RNA+Coordinate]	N/A	N/A	N/A	https://github.com/almaan/eggplant	Python	No	No	spatial-eggplant	v0.2.3	Cross integration	Cross integration	Spatial registration	N/A
UnitedNet	Yes	N/A	2023	Nature Comunications	[RNA+DNA] [RNA+ADT] [RNA+ATAC]	[RNA+ATAC]	Peak	Yes	N/A	https://github.com/LiuLab-Bioelectronics-Harvard/UnitedNet	Python	Yes	Yes	UnitedNet	Github version: 3689da8	Vertical integration Mosaic integration Cross integration	Vertical integration Mosaic integration Cross integration	Dimension reduction Batch correction Clustering Classification Feature Selection Imputation	Dimension reduction Batch correction Clustering Classification Imputation
PASTE2	Yes	N/A	2023	bioRxiv	[RNA+Coordinate] [RNA+Coordinate+Image]	N/A	N/A	Yes	Aligned coordinates	https://github.com/raphael-group/paste2	Python	No	No	PASTE2	Gihub Version: b71ec88	Cross integration	N/A	Spatial registration	Spatial registration
SPIRAL	Yes	N/A	2023	Genome Biology	[RNA+Coordinate]	[RNA+Coordinate]	N/A	Yes	Aligned coordinates	https://github.com/guott15/SPIRAL/tree/main	Python	Yes	No	spiral	v1.0	Cross integration	Cross integration	Dimension reduction Batch correction Clustering Classification Imputation Spatial registration	Spatial registration

## Sheet: Supplementary Table 3
Supplementary Table 3. Summary of evaluation metrics used for method evaluation.
	Metric	Description	Advantage	Disadvantage	Label information required	Graph	if メ, reason	Embedding
Dimension reduction	cLISI (Luecken et al, 2022)	cLISI measures the cell type separation by quantifying the diversity of cell types within the local neighborhood of each cell. The original cLISI score is calculated based on the formula 1/∑(p^2), where p represents the proportion of each cell type within a cell's neighborhood. cLISI scores can range from 1 to C (where C denotes the number of cell types), indicating perfect separation and perfect…	cLISI measures the degree of cell type seperation within a local neighborhood across datasets. It measures both graph-based and non-graph-based integration output in a consistant manner.	1) Sensitive to rare cell types, possibly overestimating their mixing due to their sparse presence. 2) Dependent on precise cell type annotations, with inaccurate labels potentially influence results.	Cell type labels	✓	N/A	✓
Batch correction	iLISI (Luecken et al, 2022)	iLISI quantifies the diversity of batches within the local neighborhood of each cell. The original iLISI score is calculated based on the formula 1/∑(p^2), where p represents the proportion of each batch within a cell's neighborhood. iLISI scores can range from 1 to B, with B being the number of batches; the higher score indicates the better batch mixing. Following scib paper, a variant Graph iLI…	iLISI measures the degree of batch mixing within a local neighborhood across datasets. It measures both graph-based and non-graph-based integration output in a consistant manner.	1) Sensitive to the abundance of cells between samples. 2) Sololy focuses on the batch correction, making it favor methods that completely remove biological variance together with batch effects over those that effectively remove batch effects while preserving biological variance	Batch information	✓	N/A	✓
	kBET (Luecken et al, 2022)	kBET calculates whether the distribution of cell type labels in a multidimensional dataset is random. It detects batch effects after integration by comparing the label distribution of a cell's k nearest neighbors with the overall dataset's label distribution. Following scib paper, kBET is computed per cell type to account for cell-type frequency shift, ranging from [0,1], with 1 indicating the wo…	1) kBET is flexible, where the size of k can be adjusted to alter the granularity of the test, making it suitable for datasets of varying sizes. 2) kBET calculated in cell-type aware manner reduces the potential bias cuased by the cell type frequency shift	1) Dependent on precise cell type annotations, with inaccurate labels potentially influence results. 2) Demanding in computational effort, particularly with large datasets. 3) Influenced by the choice of k value in kBET, where an unsuitable k can lead to suboptimal results.	Batch information Cell type labels	✓	N/A	✓
	Graph Connectivity (Luecken et al, 2022)	Graph Connectivity assesses if the kNN graph representation of integrated data effectively interconnects all cells sharing the same identity label. It ranges from (0,1], with 1 indicates that all cells with the same cell identity label are connected in the integrated kNN graph, implying the good batch mixing.	Graph Connectivity calculates the interconnectivity among the same cell types from different batches within the kNN graph, demonstrating their spatial cohesion as a measure of Batch correction performance.	1) Dependent on precise cell type annotations, with inaccurate labels potentially influence results. 2) Influenced by the choice of k value in kNN graph, where an unsuitable k can lead to suboptimal results.	Cell type labels	✓	N/A	✓
	Batch ARI	Batch ARI measures the similarity between two clustering results for batches, considering whether pairs of elements are assigned to the same or different clusters in both clusterings. Batch ARI is normalized to [0,1], where 0 represents the worst and 1 represents the best.	ARI is one of the popular metrics used to measure clustering performance, which provides an auxiliary measure on Batch correction from a new perspective	Impacted by the choice of clustering algorithm, which can affect the predicted clusters.	Batch information	✓	N/A	✓
	Batch NMI	Batch NMI measures the similarity between two clustering results for batches, based on the concept of mutual information that quantifies the amount of shared information between the clusterings. Batch NMI is normalized to [0,1], where 0 represents the worst and 1 represents the best.	NMI is one of the popular metrics used to measure clustering performance, which provides an auxiliary measure on Batch correction from a new perspective	Impacted by the choice of clustering algorithm, which can affect the predicted clusters.	Batch information	✓	N/A	✓
	Batch ASW (luecken et al, 2022)	Batch ASW quantifies how close each cell is to others within the same batch cluster compared to cells in the nearest different batch cluster. Following scib paper, batch ASW is calculated and rescaled to [0,1], where 0 represents the worst batch mixing and 1 represents the best. To account for the batch integration within cell identity cluster, it computes the batch ASW score for each cell type s…	ASW is one of the popular metrics used to measure clustering performance, which provides an auxiliary measure on Batch correction from a new perspective	1) Dependent on precise cell type annotations, with inaccurate labels potentially influence results. 2) Impacted by the choice of clustering algorithm, which can affect the predicted clusters.	Batch information Cell type labels	メ	ASW is designed for clustering evaluation in metric spaces like the Euclidean space. With graph structures, traditional distance metrics might be unsuitable due to the complexity of node relationships in graph data, which can't be adequately captured by simple traditional distance measures.	✓
	PCR batch (luecken et al, 2022)	Principal Component Regression measures Batch correction efficacy by using PCA to reduce dimensionality and then applying linear regression on these components to evaluate the batch variable's influence on data variability. It ranges from [0,1], with 0 indicating the worst performance and 1 indicating the best.	1) Reduces dimensionality and multicollinearity through PCA, which contributes to model stability. 2) Capable of managing large datasets with numerous variables.	Potential information loss during PCA.	Batch information	メ	Principal Component Regression is designed for metric space data, dependent on measures such as Euclidean distance or correlation between points. It's not fit for graph data that represent structure and information via node connections and edges, based on the graph's topology rather than point distances.	✓
Clustering	iF1 (luecken et al, 2022)	It is specifically designed to measure how separative an isolated cell type is from other cell types within a dataset using F1 measurement, which is a weighted mean of precision and recall. It ranges from [0,1], where 0 represents the worst and 1 represents the best.	Isolated label F1 is capable of effectively assessing the performance for cell types, offering a new perspective for measuring the effectiveness of cell type separation.	1) Dependent on precise cell type annotations, with inaccurate labels potentially influence results. 2) Impacted by the choice of clustering algorithm, which can affect the predicted clusters. 3) Sensetive to the distribution of cell types across different batches.	Cell type labels	✓	N/A	✓
	iASW (luecken et al, 2022)	It is specifically designed to measure how separative an isolated cell type is from other cell types within a dataset using ASW measurement. It ranges from [0,1], where 0 represents the worst and 1 represents the best.	Isolated label ASW is capable of effectively assessing the performance for the cell types, offering a new perspective for measuring the effectiveness of cell type separation.	1) Impacted by the choice of clustering algorithm, which can affect the predicted clusters. 2) Sensetive to the distribution of cell types across different batches.	N/A	メ	ASW is designed for clustering evaluation in metric spaces like the Euclidean space. With graph structures, traditional distance metrics might be unsuitable due to the complexity of node relationships in graph data, which can't be adequately captured by simple traditional distance measures.	✓
	Cell type ARI (luecken et al, 2022)	Cell type ARI measures the similarity between two clustering results for cell types, considering whether pairs of elements are assigned to the same or different clusters in both clusterings. It ranges between [0,1], where 0 or 1 indicates to random labeling or a perfect match.	ARI is one of the popular metrics used to measure clustering performance.	1) Dependent on precise cell type annotations, with inaccurate labels potentially influence results. 2) Impacted by the choice of clustering algorithm, which can affect the predicted clusters.	Cell type labels	✓	N/A	✓
	Cell type NMI (luecken et al, 2022)	Cell type NMI measures the similarity between two clustering results for cell types, based on the concept of mutual information that quantifies the amount of shared information between the clusterings. It is rescaled to be between [0,1], with 0 or 1 indicating uncorrelated clustering or a perfect match respectively.	NMI is one of the popular metrics used to measure clustering performance.	1) Dependent on precise cell type annotations, with inaccurate labels potentially influence results. 2) Impacted by the choice of clustering algorithm, which can affect the predicted clusters.	Cell type labels	✓	N/A	✓
	Cell type ASW (luecken et al, 2022)	Cell type ASW quantifies how close each cell is to others within the same cluster compared to cells in the nearest different cluster. It is scaled to be between [0,1], where 0 represents the worst clustering performance and 1 represents the best.	ASW is one of the popular metrics used to measure clustering performance.	Impacted by the choice of clustering algorithm, which can affect the predicted clusters.	N/A	メ	ASW is designed for clustering evaluation in metric spaces like the Euclidean space. With graph structures, traditional distance metrics might be unsuitable due to the complexity of node relationships in graph data, which can't be adequately captured by simple traditional distance measures.	✓
Classification	Overall Classification Accuracy	Overall Classification Accuracy quantifies the overall accuracy rate of cell type prediction, with equal weight to each cell. It ranges from [0,1], with 0 indicating the worst classification performance and 1 indicating the best.	1) Overall Classification Accuracy if straightforward and easy to calculate, it can measure the overall performance for all cells. 2) It is one of the popular metrics used to measure classification performance.	1) Dependent on precise cell type annotations, with inaccurate labels potentially influence results. 2) Impacted by the choice of classification algorithm, which can affect the predicted labels. 3) Sensetive to cell type distribution, this metric will be impacted greatly by the classification performance on the majority type of cells and can not reflect the performance on minority cell types well.	Cell type labels	N/A	N/A	N/A
	Average Classification Accuracy	Average Classification Accuracy is a metric that computes the mean accuracy across all cell types, with equal weight to each cell type, especially useful in imbalanced multiclass scenarios. Its value is [0,1], where 0 represents the worst classification performance and 1 represents the best.	1) Average Classification Accuracy is useful for evaluating performance in imbalanced data, ensuring that the performance of minority classes is equally important and preventing the model from favoring majority classes. 2) It is one of the popular metrics used to measure classification performance.	1) Dependent on precise cell type annotations, with inaccurate labels potentially influence results. 2) Impacted by the choice of classification algorithm, which can affect the predicted labels. 3) Biased by equal weighting of all cell types, overlooking their differing importance in practical applications.	Cell type labels	N/A	N/A	N/A
	Specificity	Specificity calculated true negatives to the total number of actual negatives, which includes both true negatives and false positives. Its value is [0,1], where 0 represents the worst classification performance and 1 represents the best.	1) High specificity accurately excludes negatives and minimizes false positives, crucial for applications where mislabeling is critical to avoid. 2) It is one of the popular metrics used to measure classification performance.	1) Dependent on precise cell type annotations, with inaccurate labels potentially influence results. 2) Impacted by the choice of classification algorithm, which can affect the predicted labels. 3) Biased towards emphasizing specificity may lead to misclassifying some true positives as negatives, particularly when positive cases are rare.	Cell type labels	N/A	N/A	N/A
	Sensitivity	Sensitivity calculates proportion of true positives to the total number of actual positives, which includes both true positives and false negatives. Its value is [0,1], where 0 represents the worst classification performance and 1 represents the best.	1) Sensitivity can effectively identify and capture true positive cases, ensuring that critical minority instances are not overlooked. 2) It is one of the popular metrics used to measure classification performance.	1) Dependent on precise cell type annotations, with inaccurate labels potentially influence results. 2) Impacted by the choice of classification algorithm, which can affect the predicted labels. 3) Biased towards accepting more false positives to avoid missing true cases, which can compromise result accuracy.	Cell type labels	N/A	N/A	N/A
	F1 score	F1 score, which is the harmonic mean of recall and precision, measures the balance between the proportion of correctly identified positive cases and the proportion of actual positives among predicted positive samples. Its value is [0,1], where 0 represents the worst classification performance and 1 represents the best.	1) F1 score can capture the model's performance by balancing precision and recall. 2) It is one of the popular metrics used to measure classification performance.	1) Dependent on precise cell type annotations, with inaccurate labels potentially influence results. 2) Impacted by the choice of classification algorithm, which can affect the predicted labels. 3) Sensitive to outliers, particularly in the calculation of recall.	Cell type labels	N/A	N/A	N/A
Feature selection	Marker Overlap among Different Cell Types	Marker Overlap among Different Cell Types measures the number of overlap for top markers across various cell types, A lower overlap indicates greater distinctiveness among the markers of each cell type.	Marker Overlap among Different Cell Types can intuitively evaluate the distinctiveness of markers across the cell types.	Focus primarily on the numerical overlap of markers without considering their biological function and significance.	N/A	N/A	N/A	N/A
	Marker Correlation among Downsampled Data	Marker Correlation among Downsampled Data measures the correlation of feature importance scores across different subsets of the original data. The higher, the more reproducible the feature selection is.	Marker Correlation among Downsampled Data is capable of assessing the stability or reproducibility of feature selection.	1) Reliant on the quality of data downsampling, where improper techniques can influence results. 2) Demanding in computational effort due to repeated downsampling and feature importance evaluations, impacting time efficiency.	N/A	N/A	N/A	N/A
Imputation	sMSE	sMSE is calculated by taking the mean squared error (MSE) of the differences between the imputed data and the ground truth data heldout from the model training, and then dividing it by the variance of the ground truth. It is rescaled to the range [0,1] by taking its reciprocal. The higher, the better imputation accuracy.	1) sMSE is straightforward and easy to calculate. 2) It is applicable to various distributions.	1) Vulnerable to outliers, significantly impacting MSE calculations. 2) Sensetive to imbalanced datasets, affecting overall model performance evaluation.	Raw/normalised data expression	N/A	N/A	N/A
	Presrvation of Gene correlation Stucture	Preservation of Gene correlation structure measures the highly variable genes consistency between the imputed data and original data. Higher correlation represents better imputation performance.	Presrvation of Gene correlation Stucture measures the consistency of HVGs between imputed and original data, effectively maintaining gene correlation structures crucial for biological significance.	1) Impacted by the choice of HVG algorithm, which can affect the HVG selection. 2) Prioritizes HVGs, possibly neglecting equally crucial genes with less variability.	Raw/normalised data expression	N/A	N/A	N/A
	Presrvation of DE Statistics	Preservation of DE statistics measures the DE statistics consistency of biological information. A higher correlation represents better imputation performance.	Presrvation of DE Statistics measures the consistency of DE genes between imputed and original data, effectively maintaining gene correlation structures crucial for biological significance.	1) Impacted by the choice of DE algorithm, which can affect the DE genes selection. 2) Focus on the consistency of differential expression statistics, it may overlook other important biological information and data characteristics.	Raw/normalised data expression	N/A	N/A	N/A
Spatial registration	Label Transfer ARI (Liu, 2023)	LTARI evaluates label consistency during alignment by iteratively selecting each slice as the reference and treating others as queries. It's normalized to [0,1], where 0 represents the worst performance and 1 represents the best.	It is flexible and interpretable, offering an intuitive method to evaluate label consistency during spatial alignment by comparing predicted and actual labels	Dependent on precise spot annotations, with inaccurate spot labels potentially influence results.	Spot (e.g., cell type, layer) labels	N/A	N/A	N/A
	Pairwise Alignment Accuracy (Zeira, 2022)	Pairwise Alignment Accuracy measures how well the method captures the similarity of spots with the same label across slices. It's normalized to [0,1], where 0 represents the worst performance and 1 represents the best.	It can evaluates the performance of pairwise alignment effectively by measuring the method's ability to detect similarities in spots with identical labels across slices.	Dependent on precise spot annotations, with inaccurate spot labels potentially influence results.	Spot (e.g., cell type, layer) labels	N/A	N/A	N/A
	Spatial Coherent Score (Zeira, 2022)	Spatial Coherence Score measures whether the spot labels of neighboring spots on the aligned slices are consistent, and whether the spatial distribution characteristics of spot labels are preserved on the aligned slices. A higher SCS indicates better alignement performance.	It can evaluate the quality of preserving the spatial structure effectively by considering the relative spatial positions of spots.	Dependent on precise spot annotations, with inaccurate spot labels potentially influence results.	Spot (e.g., cell type, layer) labels	N/A	N/A	N/A

## Sheet: Supplementary Table 4
Supplementary Table 4. Summary of the data source used for benchmarking.
Data source	Dataset name	Accession number or data link	Protocol	Modality	Species	Tissue used in this study	Batch number used in this study	Original paper or data link	Summary of cell type annotation strategies in original study	Summary of ATAC data processing procedures in original study
1	Stephenson et al.	E-MTAB-10026	CITE-seq	RNA+ADT	Human	PBMC	2	https://www.nature.com/articles/s41591-021-01329-2#Sec61	Cell types in the original study were manually annotated based on RNA and protein expression of known markers from each cell cluster. This annotation was further verified by matching to the Azimuth PBMC database for quality validation using the Azimuth tool (http://azimuth.satijalab.org/app/azimuth).	N/A
2	Ramaswamy et al.	GSE166489	CITE-seq	RNA+ADT	Human	PBMC	3	https://www.cell.com/immunity/fulltext/S1074-7613(21)00165-5?_returnURL=https%3A%2F%2Flinkinghub.elsevier.com%2Fretrieve%2Fpii%2FS1074761321001655%3Fshowall%3Dtrue	Cell types in the original study were annotated using cluster specific differential expression and the reference-based scRNA-seq annotation method implemented in SingleR (v1.4.0).	N/A
3	Hao et al.	GSE164378	CITE-seq	RNA+ADT	Human	PBMC	2	https://www.cell.com/cell/fulltext/S0092-8674(21)00583-3?_returnURL=https%3A%2F%2Flinkinghub.elsevier.com%2Fretrieve%2Fpii%2FS0092867421005833%3Fshowall%3Dtrue	Cell types in the original study were manually annotated based on RNA and protein expression of both known markers and those discovered through clustering analyses.	N/A
4	Luecken et al.	GSE194122	CITE-seq	RNA+ADT	Human	BMMC	12	https://datasets-benchmarks-proceedings.neurips.cc/paper/2021/hash/158f3069a435b314a80bdcb024f8e422-Abstract-round2.html	Cell types in the original study were annotated first by known markers from each cluster generated by either RNA or ADT modality using the Scanpy platform, and then, manually validated and cross-modality harmonised.	N/A
5	Stuart et al.	GSE128639	CITE-seq	RNA+ADT	Human	BMMC	2	https://www.cell.com/cell/fulltext/S0092-8674(19)30559-8	Cell types in the original study were annotated via mapping protein expression from the CITE-seq data to a Human Cell Atlas reference dataset and transferring the labels via Seurat v3.	N/A
6	Buus et al.	https://github.com/Terkild/CITE-seq_optimization	CITE-seq	RNA+ADT	Human	PBMC&Lung	2	https://elifesciences.org/articles/61973	Cell types in the original study were manually annotated based on cluster-specific expression of markers within the RNA and/or ADT modality and further aided by cell-by-cell annotation from the SingleR (v1.4.0) using the ‘Monaco reference’ from the celldex (v1.0.0) made from bulk RNA-seq data of sorted immune cell populations.	N/A
7	Ma et al.	GSE140203	SHARE-seq	RNA+ATAC	Mouse	Skin	1	https://www.sciencedirect.com/science/article/pii/S0092867420312538	Cell types in the original study were manually assigned to clusters on the basis of marker genes, TF motifs, and chromatin accessibility peaks.	Custom Python scripts were used to trim raw sequencing reads. The trimmed reads were then aligned to either the hg19 or mm10 genome using bowtie2 with the -X2000 option. The indexing reads contained four sets of 8-base barcodes. Data demultiplexing allowed for one mismatched base per 8-base barcode. Reads were discarded if they: 1) had alignment quality below Q30, 2) were improperly paired, 3) ma…
8	Chen et al.	GSE126074	SNARE-seq	RNA+ATAC	Mouse	Brain	2	https://www.nature.com/articles/s41587-019-0290-0	Cell types in the original study were manually annotated on the basis of known markers for the cerebral cortex and gene expression patterns from DropViz (http://dropviz.org/)	The ATAC-seq process began by assigning cell barcodes and Unique Molecular Identifiers (UMIs) to the reads. The paired chromatin reads (read 2 and read 3) were then processed using the ENCODE ATAC-seq pipeline (https://github.com/kundajelab/atac_dnase_pipelines). Peak calling was performed using either the hg38 (human) or mm10 (mouse) genome as a reference, with default settings applied. The resu…
9	Luecken et al.	GSE194122	10x multiome	RNA+ATAC	Human	BMMC	13	https://datasets-benchmarks-proceedings.neurips.cc/paper/2021/hash/158f3069a435b314a80bdcb024f8e422-Abstract-round2.html	Cell types in the original study were first determined by cluster-related markers from RNA and ATAC modalities independently using the Scanpy platform. Specifically, the count matrix of open chromatin data was first converted to a gene activity matrix and were then used for the marker-based cell type annotation. Next, modality-specific cell types were manually harmonised.	For Multiome data, BAM files for each modality were created using Cell Ranger ARC 2.0.0 following the manufacturers recommendations. GRCh38 (GENCODE v32/Ensembl 98) was used for alignment.
10	Argelague et al.	GSE205117	10x multiome	RNA+ATAC	Mouse	Embryo	9	https://www.biorxiv.org/content/10.1101/2022.06.15.496239v2	Cell types in the original study were annotated by mapping the RNA expression profiles to a reference atlas from the same developmental stages. Specifically, the query and atlas cells were first integrated within a joint PCA space. Then, each query celll was assigned with a cell type based on majority voting over the cell types from its 25 nearest atlas neighbours.	Raw sequencing data in FASTQ format were processed using Cell Ranger ARC version 2.0.0 with default arguments. The GRCm38 (mm10) reference genome was used for alignment and subsequent analysis.
11	10x genomics	https://www.10xgenomics.com/resources/datasets/pbmc-from-a-healthy-donor-granulocytes-removed-through-cell-sorting-10-k-1-standard-1-0-0	10x multiome	RNA+ATAC	Human	PBMC	1	https://www.10xgenomics.com/resources/datasets/pbmc-from-a-healthy-donor-granulocytes-removed-through-cell-sorting-10-k-1-standard-1-0-0	Cell type annotations in the original study were first performed by 10x Genomics and then further validated manually by inspecting markers from an annotated single-cell RNA atlas.	Raw sequencing data in FASTQ format were processed using Cell Ranger ARC version 1.0.0 with default arguments.
12	Zhu et al.	GSE204684	10x multiome	RNA+ATAC	Human	neocortex	6	https://www.science.org/doi/epdf/10.1126/sciadv.adg3754	Cell types in the original study were manually annotated based on the marker genes for each clusters.	Raw sequencing data in FASTQ format were processed using CellRanger ARC v1.0.0 with default parameters for alignment, filtering, barcode counting, and the initial counting of both ATAC-seq and gene expression molecules. Seurat v4.0 and Signac v1.1.0 were utilized to create a multi-omic Seurat object, integrating paired gene expression and DNA accessibility profiles for each sample. For chromatin …
13	Mimitou et al.	GSE156478	ASAP-seq	ATAC+ADT	Human	PBMC	2	https://www.nature.com/articles/s41587-021-00927-2	Cell types in the original study were manually annotated based on the marker gene expression in each cluster in the RNA and ADT modalities.	Raw sequencing data from scATAC-seq and antibody tag libraries were processed using a multi-step approach. Initially, the data were demultiplexed using the cellranger-ATAC mkfastq tool. Following demultiplexing, ATAC-seq reads from all libraries were aligned to either the hg38 (human) or hg38/mm10 (human/mouse) reference genomes using the cellranger-ATAC count tool. To ensure data quality and rem…
14	Mimitou et al.	GSE156478	DOGMA-seq	RNA+ATAC+ADT	Human	PBMC	2	https://www.nature.com/articles/s41587-021-00927-2	Cell types in the original study were annotated by projecting the three-modality WNN (3WNN) clusters derived from Seurat to Azimuth PBMC reference data.	Raw sequencing reads were processed using Cell Ranger ARC (v1.0.0) for ATAC and RNA using a modified reference genome with mtDNA mapping regions masked.
15	Swanson et al.	GSE158013	TEA-seq	RNA+ATAC+ADT	Human	PBMC	3	https://elifesciences.org/articles/63632	Cell types in the original study were derived via label transfer from a multimodal reference atlas for PBMCs using Seurat	Demultiplexing of raw base call files into FASTQ files was performed using 10x Cell Ranger ATAC mkfastq (10x Genomics v1.1.0). To ensure equal sequencing depth across samples, FASTQ files were downsampled to a uniform total raw read count. Sequencing reads were processed using 10x Cell Ranger ATAC count, which performed adapter trimming and sequence alignment to the GRCh38 (hg38) reference genome…
16	Ji et al.	GSE144240	Visium	Spatial+RNA	Mouse	squamous cell carcinoma	12	https://www.sciencedirect.com/science/article/pii/S0092867420306723	Spot labels in the original study were generated based on independent component analysis.	N/A
17	Maynard et al.	http://research.libd.org/globus	Visium	Spatial+RNA	Human	dorsolateral prefrontal cortex	12	https://www.nature.com/articles/s41593-020-00787-0	Spot labels in the original study were manually annotated based on cytoarchitecture visualized by spatialLIBD tool and selected gene markers.	N/A
18	Janesick et al.	https://www.10xgenomics.com/products/xenium-in-situ/preview-dataset-human-breast	Xenium	Spatial+RNA	Human	Breast cancer tumor	2	https://www.nature.com/articles/s41467-023-43458-x	Spot labels in the original study were manually annotated based on DGE on each cluster.	N/A
19	Wang et al.	https://db.cngb.org/stomics/flysta3d/stereo.seq/	Stereo-seq	Spatial+RNA	Drosophila	embryos	4	https://www.sciencedirect.com/science/article/pii/S1534580722002465	Spot labels in the original study were manually annotated based on marker genes for each Leiden cluster. The clustering was performed using both transcriptomic information(via Scanpy) and spatial information (via Squidpy)	N/A
20	Allen et al.	https://cellxgene.cziscience.com/collections/31937775-0602-4e52-a799-b6acdd2bac2e	MERFISH	Spatial+RNA	Mouse	Brain	8	https://www.cell.com/cell/fulltext/S0092-8674(22)01523-9?_returnURL=https%3A%2F%2Flinkinghub.elsevier.com%2Fretrieve%2Fpii%2FS0092867422015239%3Fshowall%3Dtrue	Spot labels of the original study were annotated based on the comparison of marker genes and/or spatial locations of clusters, which were obstained from the multi-level clustering of integrated MERFISH and snRNA-seq data, with previously annotated datasets.	N/A
21	Zhang et al.	GSE205055	Spatial ATAC–RNA-seq	Spatial+RNA+ATAC	Human,Mouse	Mouse: E13 and P21, P22 brain	2	https://www.nature.com/articles/s41586-023-05795-1	Cell types of the original study in spatial-RNA were transferred from scRNA using Seurat; Cell types in spatial-ATAC were transferred from scATAC using Seurat and Signac.	ATAC-seq data underwent initial processing using linkers 1 and 2 to filter read 2. The sequences were then reformatted to comply with Cell Ranger ATAC v1.2 specifications. In this reformatting, genome sequences were placed in the newly created read 1, while barcodes A and B were incorporated into the newly formed read 2. For alignment of the resulting FASTQ files, either the human reference genom…
